# Supplementary material for: Comprehensive characterization of the genetic landscape of familial Hirschsprung’s disease
Source: World J Pediatr. 2023 Mar 1;19(7):644–51. doi: 10.1007/s12519-023-00686-x (PMC10258170; doi:10.1007/s12519-023-00686-x)
Supplement: Supplementary file 1 — (XLSX 42 KB) [file 12519_2023_686_MOESM1_ESM.xlsx]

## Sheet: Supplementary Table 1
Supplementary Table 1. The summary of 53 references containing 129 families
First author	Reference number	Number of family members	Number of HSCR patients	Familial serial number	Lineal 3 generation, lineal 2 generation, siblings, collateral relatives (1, 2, 3, 4)	Syndromic, non-syndromic/not mentioned (1, 2)	Patient number	Male/female (1, 2)	S, L, T, TB, NA (1, 2, 3, 4, 5)	Syndronic, non-syndromic/not mentioned (1, 2)	Note	Syndronic symptoms	Associated genes and genetic characteristics
Thuy-Linh Le	14	5	2	1	3	1	1	1	5	1	Parents are close relatives	External auditory canal agenesis; hearing loss; ptosis	ERBB3; recessive inheritance
							2	1	5	1	Parents are close relatives	External auditory canal agenesis; hearing loss; ptosis
Nikolai Paul Pace	12	8	3	2	3	1	3	1	5	1		Mild respiratory symptoms	PHOX2B; incomplete dominance
							4	1	5	1		Respiratory difficult
							5	2	5	1	Dead	Respiratary failure; trisomy 21
Qian Jiang	16	18	2	3	3	2	6	1	5	2	Dead	NA	RET; incomplete dominance
							7	2	5	2	Dead	NA
Qian Jiang	17	4	2	4	3	2	8	2	5	2	Monozygotic twins	NA	RET; de novo
							9	2	5	2	Monozygotic twins	NA
Wendy Yang	18	11	8	5	3	2	10	2	2	2		NA	CYP2B6; incomplete dominance
							11	2	2	2		NA
				6	2	2	12	1	2	2		NA	RET; dominant inheritance
							13	2	3	2		NA
				7	3	2	14	1	5	2		NA	NRG1; SEMA3C; incomplete dominance
							15	1	5	2		NA
				8	2	2	16	1	5	2		NA	NTRK1; dominant inheritance
							17	2	5	2		NA
Wei Wu	19	9	4	9	2	2	18	1	5	2		NA	RET; dominant inheritance
							19	1	1	2		NA
							20	1	5	2		NA
							21	1	2	2		NA
Qiyang Shen	20	7	2	10	3	2	22	1	5	2	Monozygotic twins	NA	PCDHA9; recessive inheritance
							23	1	5	2	Monozygotic twins	NA
Yunia Sribudiani	21	19	5	11	3	2	24	1	5	2		NA	RET; LRBA; GLI3; epistasis
							25	2	5	2		NA
							26	1	5	2	Dead	NA
							27	2	5	2		NA
							28	2	5	2		NA
Rachel C. Lombardo	15	8	3	12	3	1	29	2	2	1		Congenital heart disease; anisocoria	PHOX2B; incomplete dominance
							30	1	2	1		Anisocoria
Takafumi Kawano	10	17	5	13	2	2	31	2	1	2		NA	RET; incomplete dominance
							32	2	1	2		NA
							33	2	1	2		NA
							34	2	1	2		NA
							35	2	1	2		NA
Berta Luzón-Toro	22	84	17	14	2	2	36	1	3	2		NA	DPYD; dominant inheritance
							37	1	5	2		NA
				15	3	2	38	2	1	2		NA	PLAU/FBN1; epistasis
							39	1	1	2		NA
				16	4	2	40	1	1	2		NA	NTF3/IRAK3/KDR; epistasis
							41	1	2	2		NA
				17	4	2	42	1	5	2		NA	GFRA1/ZHX2/TPCNI; epistasis
							43	2	1	2		NA
				18	2	2	44	2	5	2		NA	CNTN5; dominant inheritance
							45	2	5	2	Dead	NA
							46	2	2	2		NA
				19	3	2	47	1	5	2		NA	CREBBP/TSC2; epistasis
							48	1	5	2		NA
				20	4	2	49	1	1	2	Parents are close relatives	NA	FAT3/SEMA3D/PTCH1; epistasis
							50	1	1	2	Parents are close relatives	NA
				21	2	2	51	1	5	2		NA	AHNAK; compound heterozygous inheritance
							52	1	5	2		NA
Anna Löf Granström	11	6	3	22	1	1	53	2	1	1		Multiple sclerosis	EDNRB; dominant inheritance
							54	2	1	1		Multiple sclerosis
							55	2	1	2	Dizygotic twins: unaffected male; affected female	NA
Yassamine Doubaj	23	57	4	23	3	1	56	2	5	1	Dead; parents are close relatives	White forelock; pigmentation abnormality of the iris	EDNRB; recessive inheritance
							57	1	5	1	Dead; parents are close relatives	White forelock; pigmentation abnormality of the iris
							58	1	5	1	Dead; parents are close relatives	White forelock; pigmentation abnormality of the iris
							59	2	5	1	Parents are close relatives	White forelock; pigmentation abnormality of the iris
Takehito Igarashi	24	30	3	24	4	1	60	1	5	1		FMTC	RET; dominant inheritance
							61	2	5	2	Dead	NA
							62	2	5	2		NA
Elizabeth Bygarski	25	12	2	25	4	1	63	1	5	1		Congenital central hypoventilation syndrome	PHOX2B; dominant inheritance
							64	1	5	1		Congenital central hypoventilation syndrome
G Van Camp	26	7	2	26	3	1	65	1	2	1	Dead	Waardenburg syndrome	13q deletions
							66	1	3	1		Waardenburg syndrome
Avencia Sánchez-Mejías	27	16	2	27	3	2	67	1	1	2		NA	RET; NTRK3; epistasis
							68	1	3	2		NA
Long Cui	28	15	5	28	2	1	69	1	5	2		NA	EDN3/EDNRB; epistasis
							70	2	2	2		NA
							71	1	2	1		Heterochromia iridum
							72	2	5	1	Dead	Meningocele
							73	1	2	2		NA
Koichi Ohno	29	2	2	29	2	1	74	2	5	1		Currarino syndrome	NA
							75	2	1	1		Currarino syndrome
Loïc de Pontual	30	14	5	30	3	1	76	2	1	1		Bardet–Biedl syndrome	RET/BBS; epistasis
							77	2	1	1		Bardet–Biedl syndrome
							78	1	1	1		Bardet–Biedl syndrome
				31	3	1	79	1	5	1	Parents are close relatives	Bardet–Biedl syndrome	RET/BBS; epistasis
							80	2	5	1	Parents are close relatives	Bardet–Biedl syndrome
Sam W. Moore	31	14	2	32	2	1	81	2	5	2		NA	RET; dominant inheritance
							82	1	5	1		FMTC
Mathew P. Cherian	32	4	2	34	3	1	83	1	3	2		NA	NA
							84	2	1	1		Bardet-Biedl syndrome
Lina Basel-Vanagaite	33	22	5	35	3	2	85	1	1	2	Parents are close relatives	NA	RET; incomplete dominance
							86	2	3	2	Parents are close relatives; dead	NA
							87	2	3	2	Parents are close relatives	NA
							88	2	3	2	Parents are close relatives; dizygotic twins: a HSCR affected patient	NA	RET; incomplete dominance
							89	2	2	2	Parents are close relatives	NA
Samuel W. Moore	34	14	4	36	3	2	90	1	1	2		NA	RET; incomplete dominance
							91	1	2	2		NA
							92	1	3	2	Dead	NA
							93	2	4	2		NA
Elizabeth A. Fialkowski	35	3	2	37	2	1	94	1	3	1		FMTC	RET; dominant inheritance
							95	2	4	1		FMTC
Vincent C. H. Lui	36	8	3	38	2	2	96	2	5	2		NA	RET; incomplete dominance
							97	2	5	2		NA
							98	2	5	2		NA
Dawna M. Gilchrist	37	38	4	39	1	1	99	2	5	1		FMTC	RET; incomplete dominance
							100	2	5	1		FMTC
							101	2	5	2	Dead	NA
							102	1	5	1		FMTC
Raquel M. Fernández	38	21	3	40	4	1	103	1	5	2	Dead	NA	RET; incomplete dominance
							104	1	5	1		MEN2A
							105	1	5	1		NA
Guido Fitze	39	12	4	41	3	2	106	1	2	2		NA	RET; incomplete dominance
							107	1	2	2		NA
				42	3	2	108	1	2	2		NA	RET; incomplete dominance
							109	1	2	2		NA
Stacey Bolk	6	223	67	43	3	2	110	1	5	2		NA	RET; NA
							111	1	5	2		NA
							112	1	5	2		NA
							113	2	5	2		NA
							114	2	5	2		NA
							115	1	5	2		NA
				44	2	2	116	1	5	2		NA	RET; NA
							117	1	5	2		NA
							118	1	5	2	Dead	NA
							119	1	5	2		NA
							120	1	5	2		NA
							121	1	5	2		NA
				45	1	2	122	2	5	2		NA	RET; NA
							123	1	5	2	Dead	NA
							124	1	5	2	Dead	NA
							125	1	5	2	Dead	NA
							126	2	5	2		NA
							127	1	5	2		NA
							128	1	5	2		NA
							129	1	5	2		NA
				46	1	2	130	1	5	2	Dead	NA	RET; NA
							131	1	5	2		NA
							132	1	5	2		NA
							133	1	5	2		NA
							134	1	5	2		NA
							135	2	5	2		NA
				47	2	2	136	2	5	2	Dead	NA	RET; NA
							137	2	5	2		NA
							138	2	5	2		NA
							139	1	5	2		NA
							140	1	5	2		NA
							141	2	5	2		NA
				48	2	2	142	1	5	2		NA	RET; NA
							143	1	5	2		NA
							144	1	5	2		NA
							145	2	5	2		NA
							146	1	5	2		NA
							147	1	5	2		NA
							148	1	5	2		NA
				49	2	2	149	2	5	2		NA	NA
							150	1	5	2		NA
							151	1	5	2		NA
							152	2	5	2		NA
							153	2	5	2		NA
							154	1	5	2		NA
				50	2	2	155	1	5	2		NA	NA
							156	1	5	2		NA
							157	2	5	2		NA
							158	1	5	2		NA
							159	1	5	2		NA
				51	2	2	160	2	5	2	Monozygotic twins: a HSCR affected patient	NA	NA
							161	2	5	2		NA
							162	1	5	2		NA
				52	2	2	163	1	5	2	Dead	NA	NA
							164	2	5	2		NA
							165	2	5	2	Dizygotic twins	NA
							166	1	5	2	Dizygotic twins	NA
							167	1	5	2		NA
							168	1	5	2		NA
				53	3	2	169	1	5	2		NA	NA
							170	1	5	2	Dead	NA
							171	2	5	2	Dead	NA
							172	1	5	2		NA
							173	1	5	2		NA
				54	3	2	174	2	5	2		NA	NA
							175	1	5	2		NA
							176	1	5	2		NA
Marc Munnes	40	104	15	55	2	1	177	2	2	1		MEN2A/FMTC	RET; dominant inheritance
							178	2	5	2	Dead	NA
							179	1	2	2		NA
							180	2	2	2		NA
				56	2	2	181	2	1	2		NA	RET; dominant inheritance
							182	2	2	2		NA
				57	3	2	183	2	2	2	Parents are close relatives; dead	NA	NA
							184	2	2	2	Parents are close relatives	NA
							185	2	2	2	Parents are close relatives	NA
				58	3	2	186	1	3	2	Parents are close relatives	NA	NA
							187	2	2	2	Parents are close relatives	NA
				59	3	1	188	1	5	2	Dead	NA	NA
							189	1	5	2	Dead	NA
							190	1	5	2	Dead	NA
							191	1	5	1		Mental retardation; Waardenburg syndrome type 4
Alice S. Brooks	41	36	3	60	3	1	192	2	1	1	Parents are close relatives	Telecanthus; a prominent nasal bridge; tapering fingers; and widely spaced nipples	EDNRB; incomplete dominance
							193	1	2	1	Dead; parents are close relatives	Broad nasal bridge; low set ears; and a short neck
							194	2	5	1	Parents are close relatives	Thoracic scoliosis; mild syndactyly; a broad hallux
Ruth A. Decker	42	35	8	61	3	1	195	2	2	1	Dead	MEN2A	RET; dominant inheritance
							196	2	1	1		MEN2A
				62	3	1	197	1	5	1		MEN2A	RET; dominant inheritance
							198	1	5	1		MEN2A
				63	2	1	199	2	5	1		MEN2A	RET; dominant inheritance
							200	1	5	1		MEN2A
				64	3	1	201	1	2	1	Dead	MEN2A	RET; dominant inheritance
							202	1	2	1		MEN2A
G. Romeo	43	13	2	65	3	1	203	2	5	2	Dead	NA	RET; incomplete dominance
							204	2	5	1		FMTC
Salud Borrego	44	41	2	66	3	1	205	1	5	1	Dead	NA	RET; incomplete dominance
							206	1	5	2		FMTC
Hava Peretz	45	79	3	67	3	1	207	2	5	1		FMTC	RET; incomplete dominance
							208	1	5	1	Parents are close relatives	FMTC
							209	1	5	2	Dead; parents are close relatives	NA
John M. Maris	46	30	2	68	4	1	210	1	5	1	Dead	Neuroblastoma	NA
							211	2	5	1		Neuroblastoma
R. Salomon	47	33	7	69	3	2	212	1	5	2		NA	RET; incomplete dominance
							213	1	5	2		NA
							214	2	5	2	Dead	NA
							215	1	5	2		NA
							216	2	5	2		NA
				70	3	2	217	2	5	2		NA	GDNF; Incomplete dominance
							218	1	5	2		NA
Tania Attie	48	6	2	71	3	1	219	2	1	1	Parents are close relatives	Waardenburg syndrome	RET; PAX3; epistasis
							220	2	2	1	Parents are close relatives	Waardenburg syndrome
R. M. Hofstra	49	24	2	72	3	1	221	2	5	1	Parents are close relatives	Waardenburg syndrome	EDN3; recessive inheritance
							222	1	5	1	Parents are close relatives; dead	Waardenburg syndrome
Misha Angrist	50	13	6	73	3	2	223	1	5	2		NA	RET; incomplete dominance
							224	1	5	2		NA
				74	3	2	225	1	5	2		NA	RET; incomplete dominance
							226	1	5	2		NA
				75	3	2	227	1	5	2		NA	RET; incomplete dominance
							228	1	5	2		NA
J. W. Pierpont	51	11	2	76	2	1	229	2	5	1		Waardenburg syndrome	NA
							230	1	5	1		Waardenburg syndrome
Tanla Attie	52	5	2	77	3	2	231	1	2	2		NA	RET; incomplete dominance
							232	1	2	2		NA
J. P. Bonnet	53	6	2	78	3	1	233	2	1	1	Parents are close relatives	Waardenburg syndrome	RET; incomplete dominance
							234	2	3	1	Parents are close relatives	Waardenburg syndrome
Lois M..Mulligan	54	62	17	79	3	2	235	2	5	2		NA	RET; incomplete dominance
							236	2	5	2		NA
							237	1	5	2		NA
				80	4	1	238	2	5	1		FMTC	RET; incomplete dominance
							239	1	5	1		FMTC
				81	2	1	240	2	5	1		FMTC	RET; dominant inheritance
							241	1	5	2		NA
				82	1	1	242	2	5	1		FMTC	RET; incomplete dominance
							243	1	5	1		FMTC
							244	1	5	2		NA
							245	1	5	1		FMTC
							246	1	5	1		FMTC
				83	2	1	247	2	5	2		NA	RET; incomplete dominance
							248	1	5	2		NA
							249	2	5	2		NA
							250	1	5	2		NA
							251	1	5	1		FMTC
Eleanor Dow	55	45	10	84	2	2	252	1	5	2		NA	NA
							253	2	5	2		NA	NA
							254	1	5	2		NA	NA
							255	2	5	2		NA	NA
							256	2	5	2		NA	NA
				85	3	1	257	1	5	1		Waardenburg syndrome	NA
							258	2	5	2		NA	NA
							259	1	5	1		Waardenburg syndrome	NA
				86	3	1	260	2	5	1		Waardenburg syndrome	NA
							261	1	5	1		Waardenburg syndrome	NA
M. B. Russell	7	88	24	87	3	2	262	1	2	2	Dead	NA	NA
							263	2	2	2	Dead	NA	NA
				88	3	2	264	1	1	2		NA	NA
							265	1	1	2		NA	NA
							266	1	2	2		NA	NA
				89	3	2	267	1	2	2	Dead	NA	NA
							268	2	1	2		NA	NA
				90	3	2	269	2	1	2		NA	NA
							270	1	1	2		NA	NA
				91	2	2	271	1	1	2		NA	NA
							272	1	5	2		NA	NA
				92	2	2	273	2	5	2		NA	NA
							274	1	1	2		NA	NA
				93	2	2	275	1	1	2		NA	NA
							276	2	2	2	Dead	NA	NA
				94	2	2	277	2	5	2		NA	NA
							278	2	2	2		NA	NA
				95	4	2	279	1	1	2		NA	NA
							280	1	1	2		NA	NA
				96	4	2	281	2	1	2		NA	NA
							282	1	2	2		NA	NA
				97	2	2	283	2	1	2		NA	NA
							284	2	2	2	Dead	NA	NA
							285	1	1	2		NA	NA
Patrick Edery	8	164	51	98	3	2	286	2	2	2		NA	NA
							287	1	2	2		NA	NA
				99	4	2	288	1	1	2		NA	NA
							289	2	2	2		NA	NA
				100	3	2	290	1	2	2		NA	NA
							291	2	2	2		NA	NA
				101	2	2	292	1	2	2	Dead	NA	NA
							293	1	1	2		NA	NA
							294	1	2	2		NA	NA
				102	2	2	295	1	2	2	Dead	NA	NA
							296	1	1	2		NA	NA
							297	1	1	2		NA	NA
							298	1	2	2		NA	NA
				103	3	2	299	1	2	2		NA	NA
							300	1	1	2		NA	NA
				104	2	2	301	1	2	2		NA	NA
							302	1	2	2		NA	NA
							303	2	2	2		NA	NA
							304	1	2	2		NA	NA
							305	1	2	2		NA	NA
				105	3	2	306	1	2	2		NA	NA
							307	2	2	2		NA	NA
				106	2	2	308	1	1	2		NA	NA
							309	2	2	2		NA	NA
							310	2	2	2		NA	NA
				107	2	2	311	2	2	2		NA	NA
							312	1	2	2		NA	NA
							313	1	2	2		NA	NA
				108	3	2	314	1	1	2		NA	NA
							315	2	1	2		NA	NA
							316	1	2	2		NA	NA
				109	3	2	317	2	1	2		NA	NA
							318	1	1	2	Monozygotic twins	NA	NA
							319	1	1	2	Monozygotic twins; dead	NA	NA
							320	1	1	2		NA	NA
							321	2	1	2	Dead	NA	NA
				110	3	2	322	1	1	2		NA	NA
							323	1	1	2		NA	NA
				111	3	2	324	1	1	2		NA	NA
							325	2	1	2		NA	NA
							326	1	1	2		NA	NA
				112	3	2	327	2	1	2		NA	NA
							328	2	1	2	Dead	NA	NA
				113	3	2	329	2	1	2		NA	NA
							330	2	1	2		NA	NA
				114	4	2	331	1	1	2		NA	NA
							332	1	1	2		NA	NA
				115	4	2	333	2	1	2		NA	NA
							334	1	1	2		NA	NA
				116	4	2	335	2	1	2		NA	NA
							336	1	1	2		NA	NA
Misha Angrist	56	142	32	117	3	2	337	1	5	2		NA	NA
							338	1	5	2		NA	NA
							339	1	5	2		NA	NA
							340	2	5	2		NA	NA
							341	2	5	2		NA	NA
							342	1	5	2	Dead	NA	NA
				118	2	2	343	1	5	2		NA	NA
							344	1	5	2	Dead	NA	NA
							345	1	5	2		NA	NA
							346	1	5	2		NA	NA
							347	1	5	2		NA	NA
							348	1	5	2	Dead	NA	NA
							349	1	5	2		NA	NA
							350	1	5	2	Dizygotic twins: unaffected female; affected male	NA	NA
							351	1	5	2		NA	NA
				119	1	2	352	2	5	2		NA	NA
							353	1	5	2	Dead	NA	NA
							354	1	5	2	Dead	NA	NA
							355	2	5	2		NA	NA
							356	1	5	2	Dead	NA	NA
							357	1	5	2		NA	NA
							358	1	5	2		NA	NA
							359	1	5	2		NA	NA
				120	2	2	360	2	5	2		NA	NA
							361	2	5	2	Monozygotic twins: a HSCR affected patient	NA	NA
							362	1	5	2		NA	NA
				121	2	2	363	1	5	2	Dead	NA	NA
							364	2	5	2		NA	NA
							365	2	5	2	Dizygotic twins	NA	NA
							366	1	5	2	Dizygotic twins	NA	NA
							367	1	5	2		NA	NA
							368	1	5	2		NA	NA
Yin Luo	57	51	9	122	3	2	369	2	2	2		NA	NA
							370	1	2	2		NA	NA
				123	2	2	371	1	2	2	Dead	NA	NA
							372	2	1	2		NA	NA
							373	2	1	2		NA	NA
							374	1	2	2		NA	NA
							375	1	2	2	Dead	NA	NA
							376	1	2	2	Dead	NA	NA
							377	2	2	2		NA	NA
V. A. Stannard	58	31	9	124	3	2	378	1	1	2		NA	NA
							379	1	1	2	Monozygotic twins	NA	NA
							380	1	1	2	Monozygotic twins	NA	NA
							381	1	1	2		NA	NA
				125	2	2	382	2	5	2	Dead	NA	NA
							383	2	5	2	Dead	NA	NA
							384	1	3	2	Dead	NA	NA
							385	1	2	2		NA	NA
							386	2	3	2		NA	NA
M. Schiller	59	50	22	126	3	2	387	1	5	2	Dead	NA	NA
							388	1	5	2	Dead	NA	NA
							389	2	5	2	Dead	NA	NA
							390	2	5	2	Dead	NA	NA
							391	2	5	2	Dead	NA	NA
							392	1	5	2	Dead	NA	NA
							393	1	5	2	Dead	NA	NA
							394	1	5	2	Dead	NA	NA
							395	2	5	2		NA	NA
							396	2	5	2		NA	NA
				127	3	2	397	1	5	2	Dead; parents are close relatives	NA	NA
							398	1	5	2	Dead; parents are close relatives	NA	NA
							399	2	5	2	Dead; parents are close relatives	NA	NA
							400	1	5	2	Parents are close relatives	NA	NA
				128	3	2	401	1	5	2	Dead; parents are close relatives	NA	NA
							402	2	5	2	Dead; parents are close relatives	NA	NA
				129	3	2	403	2	5	2	Dead; parents are close relatives	NA	NA
							404	1	5	2	Dead; parents are close relatives	NA	NA
							405	1	5	2	Dead; parents are close relatives	NA	NA
							406	2	5	2	Dead; parents are close relatives	NA	NA
							407	2	5	2	Dead; parents are close relatives	NA	NA
							408	1	5	2	Dead; parents are close relatives	NA	NA
Maurice Verdy	60	43	8	130	3	1	409	2	5	2	Dead	NA	NA
							410	1	5	2	Dead	NA	NA
							411	1	5	2	Dead	NA	NA
							412	1	5	1		NA	NA
							413	1	5	2		NA	NA
							414	2	5	2		NA	NA
							415	2	5	2		NA	NA
							416	2	5	2		NA	NA
“Syndromic symptoms” means there are other concomitant diseases besides HSCR, such as Waardenburg syndrome and FMTC. When a large family exists multiple patterns, we choose the priority order refer to “parents to child > siblings > collateral relatives”; “parent to child, lineal 3 generation” means determined HSCR occurs in both proband’s parents (father, mother or both) and grandparents (grandfa…

## Sheet: Supplementary Table 2
Supplementary Table 2. Patterns of transmission
Parent	Affected father	Affected father	Affected father	Affected father	Unaffected father	Unaffected father	Unaffected father	Unaffected father	Affected mother	Affected mother	Affected mother	Affected mother	Unaffected mother	Unaffected mother	Unaffected mother	Unaffected mother
Offspring	Uffected son	Unaffected son	Affected daughter	Unaffected daughter	Affected son	Unaffected son	Affected daughter	Unaffected daughter	Affected son	Unaffected son	Affected daughter	Anaffected daughter	Affected son	Unaffected son	Affected daughter	Unaffected daughter
Each column represents the transmission pattern from parent to child

## Sheet: Supplementary Table 3
Supplementary Table 3. The summary of 110 RET carriers from 21 references
Author	Reference number	Gene	Number of all carriers	Number of unaffected carriers	Unmber of affected carriers
Qian Jiang	16	RET	2	1	1
Qian Jiang	17	RET	2	0	2
Wendy Yang	18	RET	3	1	2
Wei Wu	19	RET	5	1	4
Yunia Sribudiani	21	RET	5	1	4
Takafumi Kawano	10	RET	2	1	1
Takehito Igarashi	24	RET	4	3	1
Avencia Sánchez-Mejías	27	RET	3	1	2
Loïc de Pontual	30	RET	11	6	5
Sam W. Moore	31	RET	2	0	2
Vincent	36	RET	4	1	3
Dawna M. Gilchrist	37	RET	4	2	2
Raquel M. Fernández	38	RET	4	3	1
Guido Fitze	39	RET	3	1	2
Marc Munnes	40	RET	5	0	5
G. Romeo	43	RET	2	1	1
Salud Borrego	44	RET	4	3	1
R. Salomon	47	RET	10	7	3
Misha Angrist	50	RET	9	3	6
Tanla Attie	52	RET	3	1	2
Lois M. Mulligan	54	RET	23	11	12
“Carriers” means RET gene mutation members, “affected carriers” means HSCR along with RET mutation
